# Supplementary material for: Serratia‐based toxin cluster elements are associated with a type I fimbria
Source: Microbiologyopen. 2024 Jan 2;13(1):e1395. doi: 10.1002/mbo3.1395 (PMC10758657; doi:10.1002/mbo3.1395)
Supplement: Supplementary file 1 — Supporting information. [file MBO3-13-e1395-s001.xlsx]

## Sheet: TableS1-Sample_overview
Table S1: List of all the sequenced samples that were used in this study.
Strain ID	Genus	Species	Data_type	Town	District	Region	Country	Library Type	Library	Date	Plasmids in Kb	Pathogenic	Cg disease	Cg disease STDerr	Cg mortality	Cg mortality STDerr	Cg total affected	Cg total affected STDerr	Plasmid assembled	repA in assembly	Afp in assembly	Tc in assembly	STAMP contig size	STAMP accession	Secondary Plasmid size #1		Secondary Plasmid size #2		Secondary Plasmid size #3		Secondary Plasmid size #4
1	Serratia	proteamaculans	Whole genome sequence	Arthur's Pass	Selwyn	Canterbury	New Zealand	pre-PhD	pre-PhD	inhouse	120	non-path							+	+	-	+	104830	NZ_MT039171
4	Serratia	proteamaculans	Whole genome sequence	Te Anau	Southland	Southland	New Zealand	Illumina - Shotgun	Illumina TruSeq DNA nano (350)	2017-02-01	-	path	91.6667	8.33333	8.33333	8.33333	100	0	+	+	+	-	113715	NZ_MT039173
142	Serratia	proteamaculans	Whole genome sequence	Tihoi	Taupo	Waikato	New Zealand	Pacbio RSII - SMRTbell	Pacbio RSII 20Kb SMRTbell Templates	2016-11-01	155	path	91.6667	5.76303	8.33333	5.76303	100	0	+	+	+	+	150911	NZ_MT039180
143	Serratia	proteamaculans	Whole genome sequence	Methven	Ashburton	Canterbury	New Zealand	Pacbio RSII - SMRTbell	Pacbio RSII 20Kb SMRTbell Templates	2018-05-21		path	69.4444	7.78628	5.55556	3.87184	75	7.31925	+	+	-	+	106005	NZ_MT039181	80894	NZ_MT039182
145	Serratia	proteamaculans	Whole genome sequence	Waimate	Waitmate	Canterbury	New Zealand	Illumina - Shotgun	Illumina TruSeq DNA nano (350)	2016-11-01	155	path	95.8333	4.16667	4.16667	4.16667	100	0	+	+	+	+	151370	NZ_MT039183
149	Serratia	proteamaculans	Whole genome sequence	Methven	Ashburton	Canterbury	New Zealand	Pacbio RSII - SMRTbell	Pacbio RSII 20Kb SMRTbell Templates	2018-05-16	155120	non-path	13.8889	5.8456	11.1111	5.31213	25	7.31925	+	+	-	+	146567	NZ_MT039184	68570	NZ_MT039185
158	Serratia	entomophila	Whole genome sequence	Montalto	Anama	Canterbury	New Zealand	Illumina - Shotgun	Illumina TruSeq DNA nano (350)	2018-05-15	-	non-path							+	+	+	+	149883	NZ_MT039141	96181	NZ_MT039142	30850	NZ_MT039143
163	Serratia	proteamaculans	Whole genome sequence	Montalto	Anama	Canterbury	New Zealand	Illumina - Shotgun	Illumina TruSeq DNA nano (350)	2018-05-15	155, 120	path	16.6667	7.77087	33.3333	9.82946	50	10.4257	+	+	+	-	113487	NZ_MT039186
176	Serratia	entomophila	Whole genome sequence	Timaru	Timaru	Canterbury	New Zealand	Illumina - Shotgun	Illumina TruSeq DNA nano (350)	2016-11-01	155120	path	95.8333	4.16667	4.16667	4.16667	100	0	+	+	+	+	150171	NZ_MT039144	57252	NZ_MT039145
210	Serratia	entomophila	Whole genome sequence	Oamaru	North Otago	Otago	New Zealand	Illumina - Shotgun	Illumina TruSeq DNA nano (350)	2016-11-01	155	path	90.9091	6.27332	4.54545	4.54545	95.4545	4.54545	+	+	+	+	151394	NZ_MT039146
219	Serratia	entomophila	Whole genome sequence	Reefton	Buller	West Coast	New Zealand	Pacbio RSII - SMRTbell	Pacbio RSII 20Kb SMRTbell Templates	2018-05-23	-	non-path	4.16667	4.16667	0	0	4.16667	4.16667	-	-	-	-
220	Serratia	entomophila	Whole genome sequence	Institute Pasteur	-	Paris	France	Illumina - Shotgun	Illumina TruSeq DNA nano (350)	2016-11-01	-	non-path	0	0	0	0	0	0	+	-	-	-	-		145178	NZ_MT039147
294	Serratia	marcescens	Whole genome sequence	-	-	Chatham Islands	New Zealand	Illumina - Shotgun	Illumina TruSeq DNA nano (350)	2017-02-01	-	path	29.1667	9.4776	0	0	29.1667	9.4776	+	-	-	-			42148	NZ_MT039167
299	Serratia	proteamaculans	Whole genome sequence	Motueka	Tasman	Nelson	New Zealand	Illumina - Shotgun	Illumina TruSeq DNA nano (350)	2016-11-01	155	path	50	8.45154	5.55556	3.87184	55.5556	8.39921	+	+	-	+	112046	NZ_MT039187
336	Serratia	proteamaculans	Whole genome sequence	Motueka	Tasman	Nelson	New Zealand	Illumina - Shotgun	Illumina TruSeq DNA nano (350)	2016-11-01	-	path	33.3333	9.82946	0	0	33.3333	9.82946	+	+	-	+	147897	NZ_MT039188
345	Serratia	entomophila	Whole genome sequence	Ashbury	Ashburton	Canterbury	New Zealand	Pacbio RSII - SMRTbell	Pacbio RSII 20Kb SMRTbell Templates	2017-02-01	155140120	path	58.3333	10.2799	4.16667	4.16667	62.5	10.0947	+	+	+	+	153832	NZ_MT039148	93676	NZ_MT039149	53979	NZ_MT039150
376	Serratia	liquefaciens	Whole genome sequence	-	Taupo	Waikato	New Zealand	Illumina - Shotgun	Illumina TruSeq DNA nano (350)	2016-11-01	140	path	26.087	9.36183	17.3913	8.08105	43.4783	10.569	+	+	-	+	105896	NZ_MT039165
377	Serratia	liquefaciens	Whole genome sequence	Taupo	Taupo	Waikato	New Zealand	Illumina - Shotgun	Illumina TruSeq DNA nano (350)	2016-11-01	150	path	54.1667	10.3895	12.5	6.89597	66.6667	9.82946	+	+	-	+	103562	NZ_MT039166
398	Serratia	entomophila	Whole genome sequence	Tihoi	Taupo	Waikato	New Zealand	Illumina - Shotgun	Illumina TruSeq DNA nano (350)	2016-11-01	155, 140	path	91.6667	5.76303	8.33333	5.76303	100	0	+	+	+	+	153189	NZ_MT039151	109908	NZ_MT039152
440	Serratia	entomophila	Whole genome sequence	-	-	Chatham Islands	New Zealand	Pacbio RSII - SMRTbell	Pacbio RSII 20Kb SMRTbell Templates	2018-05-22	120	non-path	0	0	0	0	0	0	+	-	-	-			50619	NZ_MT039153
442	Serratia	entomophila	Whole genome sequence	-	-	Chatham Islands	New Zealand	Illumina - Shotgun	Illumina TruSeq DNA nano (350)	2018-05-15	-	non-path							+	-	-	-			35134	NZ_MT039154
457	Serratia	ficaria	Whole genome sequence	-	-	Bordeaux	France	Illumina - Shotgun	Illumina TruSeq DNA nano (350)	2016-11-01	155140135	non-path	4.16667	4.16667	0	0	4.16667	4.16667	poor quality	-	-	-
465	Serratia	proteamaculans	Whole genome sequence	-	-	Hawkes Bay	New Zealand	Illumina - Shotgun	Illumina TruSeq DNA nano (350)	2018-05-15	155	non-path							+	+	-	+	181727	NZ_MT039189
477	Serratia	entomophila	Whole genome sequence	Wakanui	Ashburton	Canterbury	New Zealand	Illumina - Shotgun	Illumina TruSeq DNA nano (350)	2018-05-15	-	non-path							-	-	-	-
495	Serratia	proteamaculans	Whole genome sequence	-	-	Tucuman	Argentina	Illumina - Shotgun	Illumina TruSeq DNA nano (350)	2016-11-01	160, 155	non-path	0	0	2.77778	2.77778	2.77778	2.77778	+	-	-	-			139105	NZ_MT039190	99059	NZ_MT039191
591	Serratia	proteamaculans	Whole genome sequence	Akaroa	Banks Peninsula	Canterbury	New Zealand	Illumina - Shotgun	Illumina TruSeq DNA nano (350)	2017-02-01	165	non-path	0	0	8.33333	8.33333	8.33333	8.33333	+	-	-	+			181698	NZ_MT039192
626	Serratia	entomophila	Whole genome sequence	Earling	Ashburton	Canterbury	New Zealand	Pacbio RSII - SMRTbell	Pacbio RSII 20Kb SMRTbell Templates	2016-11-01	153	path	83.3333	7.77087	4.16667	4.16667	87.5	6.89597	+	+	+	+	150758	NZ_MT039155
1048	Serratia	proteamaculans	Whole genome sequence	Pendarves	Ashburton	Canterbury	New Zealand	Pacbio RSII - SMRTbell	Pacbio RSII 20Kb SMRTbell Templates	2016-11-01	140	path	68.75	6.76102	14.5833	5.14815	83.3333	5.43607	+	+	-	+	108212	NZ_MT039193
1071	Serratia	proteamaculans	Whole genome sequence	-	-	Canterbury	New Zealand	Illumina - Shotgun	Illumina TruSeq DNA nano (350)	2016-11-01	140	path	41.6667	10.2799	4.16667	4.16667	45.8333	10.3895	+	+	-	+	108958	NZ_MT039194
1100	Serratia	entomophila	Whole genome sequence	-	-	Hawkes Bay	New Zealand	Illumina - Shotgun	Illumina TruSeq DNA nano (350)	2016-11-01	155	path	87.5	6.89597	8.33333	5.76303	95.8333	4.16667	+	+	+	+	154275	NZ_MT039156
1129	Serratia	proteamaculans	Whole genome sequence	-	-	Hawkes Bay	New Zealand	Illumina - Shotgun	Illumina TruSeq DNA nano (350)	2016-11-01	155	path	20.8333	8.46811	75	9.02894	95.8333	4.16667	+	+	+	+	144803	NZ_MT039195
1137	Serratia	proteamaculans	Whole genome sequence	Pendarves	Ashburton	Canterbury	New Zealand	Illumina - Shotgun	Illumina TruSeq DNA nano (350)	2016-11-01	140	non-path	0	0	2.77778	2.77778	2.77778	2.77778	+	+	+	-	122573	NZ_MT039196
1457	Serratia	proteamaculans	Whole genome sequence	-	Taupo	Waikato	New Zealand	Illumina - Shotgun	Illumina TruSeq DNA nano (350)	2016-11-01	155	non-path	0	0	5.55556	3.87184	5.55556	3.87184	+	+	-	+	116063	NZ_MT039197
1573	Serratia	marcescens	Whole genome sequence	Culverden	Hurunui	Canterbury	New Zealand	Illumina - Shotgun	Illumina TruSeq DNA nano (350)	2018-05-15	160	non-path	8.33333	4.67177	0	0	8.33333	4.67177	+	-	-	-			120914	NZ_MT039168
1577	Serratia	marcescens	Whole genome sequence	Christchurch	Christchurch	Canterbury	New Zealand	Illumina - Shotgun	Illumina TruSeq DNA nano (350)	2016-11-01	155	non-path							+	-	-	-			89304	NZ_MT039169
1769	Serratia	proteamaculans	Whole genome sequence	-	Taupo	Waikato	New Zealand	Illumina - Shotgun	Illumina TruSeq DNA nano (350)	2016-11-01	150	non-path	22.2222	7.02728	2.77778	2.77778	25	7.31925	+	+	-	+	121061	NZ_MT039198
1770	Serratia	proteamaculans	Whole genome sequence	-	Taupo	Waikato	New Zealand	Illumina - Shotgun	Illumina TruSeq DNA nano (350)	2018-05-15	155	path	54.1667	10.3895	4.16667	4.16667	58.3333	10.2799	+	+	-	+	144458	NZ_MT039199
1772	Serratia	proteamaculans	Whole genome sequence	-	Taupo	Waikato	New Zealand	Illumina - Shotgun	Illumina TruSeq DNA nano (350)	2018-05-15	155, 145	path	45.8333	10.3895	16.6667	7.77087	62.5	10.0947	+	+	-	+	141827	NZ_MT039200	72229
#10 novel, 20novel	Serratia	proteamaculans	Whole genome sequence	Lincoln	Selwyn	Canterbury	New Zealand	Illumina - Shotgun	Illumina TruSeq DNA nano (350)	2018-05-15	-	path	4.5	4.5	81.8	8.4	86.4	7.5	+	+	-	+	103385	NZ_MT039203
12a	Serratia	proteamaculans	Whole genome sequence	Te Anau	Southland	Southland	New Zealand	Illumina - Shotgun	Illumina TruSeq DNA nano (350)	2017-02-01	140	path	20	8.3	50	8.3	70	0	+	+	-	+	145377	NZ_MT039174
12d	Serratia	proteamaculans	Whole genome sequence	Te Anau	Southland	Southland	New Zealand	Illumina - Shotgun	Illumina TruSeq DNA nano (350)	2017-02-01	140	path	60	8.3	30	8.3	90	0	+	+	-	+	145377	NZ_MT039175
12newD, NewD#12	Serratia	proteamaculans	Whole genome sequence	Methven	Ashburton	Canterbury	New Zealand	Illumina - Shotgun	Illumina TruSeq DNA nano (350)	2017-02-01	-	non-path							+	+	-	+	104290	NZ_MT039176	3602	NZ_MT039177
1A	Serratia	proteamaculans	Whole genome sequence	Hororata	Selwyn	Canterbury	New Zealand	Illumina - Shotgun	Illumina TruSeq DNA nano (350)	2018-05-15	-	path	0	0	80	13.3	80	13	+	+	+	-	113035	NZ_MT039172
20093, 2009#3	Serratia	proteamaculans	Whole genome sequence	Lincoln	Selwyn	Canterbury	New Zealand	Illumina - Shotgun	Illumina TruSeq DNA nano (350)	2017-02-01	-	path	5	8.3	90	8.3	95	8.3	+	+	+	-	120992	NZ_MT039202
25E	Serratia	proteamaculans	Whole genome sequence	Lake Coleridge	Selwyn	Canterbury	New Zealand	Illumina - Shotgun	Illumina TruSeq DNA nano (350)	2018-05-15	-	path	17.4	5.7	50	7.5	67.4	7	+	+	-	+	103660	NZ_MT039178
28F	Serratia	proteamaculans	Plasmid sequence	Methven	Ashburton	Canterbury	New Zealand	pre-PhD	pre-PhD	inhouse	145	path	15	8.3	55	8.3	70	8.3	+	+	-	+	144734	NZ_MT039179
348, SG348	Serratia	grimesii	Whole genome sequence	Institute Pasteur	-	Paris	France	Pacbio RSII - SMRTbell	Pacbio RSII 20Kb SMRTbell Templates	2018-05-17	155	non-path	0	8.3	0	8.3	0	8.3	+	-	-	-	149773	NZ_MT039164
49, y49	Yersinia	frederiksenii	Whole genome sequence	-	-	Canterbury	New Zealand	Pacbio RSII - SMRTbell	Pacbio RSII 20Kb SMRTbell Templates	2018-05-20	160, 130, 4, 3	non-path	8.33333	5.76303	0	0	8.33333	5.76303	+	-	-	+			254406	NZ_MT039225	94542	NZ_MT039226	74532	NZ_MT039227	19011	NZ_MT039228
C, 14	Serratia	proteamaculans	Whole genome sequence	-	Tongariro	Manawatu-Wanganui	New Zealand	pre-PhD	pre-PhD	inhouse	-	path	17	8.3	54	8.3	71	8.3	+	-	-	-			59586		37204		29892		28163
CfB	Serratia	proteamaculans	Whole genome sequence	-	-	Southland	New Zealand	pre-PhD	pre-PhD	inhouse	110	path	40	8.3	50	8.3	90	8.3	+	+	-	+	114603	NZ_MT039204
D	Serratia	proteamaculans	Whole genome sequence	Te Anau	Southland	Southland	New Zealand	Illumina - Shotgun	Illumina TruSeq DNA nano (350)	2016-11-01	-	non-path							+	+	-	+	143583	NZ_MT039205
D1	Serratia	entomophila	Whole genome sequence	Methven	Ashburton	Canterbury	New Zealand	pre-PhD	pre-PhD	inhouse	115	path	0	8.3	50	8.3	50	8.3	+	-	-	-			78734	NZ_MT039157	26709	NZ_MT039158	10128	NZ_MT039159
Diarr, iDia	Serratia	entomophila	Whole genome sequence	Lincoln	Selwyn	Canterbury	New Zealand	pre-PhD	pre-PhD	inhouse	153	path	75	8.3	20	8.3	95	8.3	+	+	+	+	153315	NZ_MT039160
E	Serratia	proteamaculans	Whole genome sequence	Lincoln	Selwyn	Canterbury	New Zealand	pre-PhD	pre-PhD	inhouse	-	path	37.5	8.7	31.3	8.3	68.8	8.3	+	+	-	+	102400	NZ_MT039206
Spf, F	Serratia	proteamaculans	Whole genome sequence	Hororata	Selwyn	Canterbury	New Zealand	pre-PhD	pre-PhD	inhouse	110	path	35	8.3	60	8.3	95	8.3	+	+	+	-	113377	NZ_MT039222
F28	Serratia	proteamaculans	Whole genome sequence	Eyrewell	Waimakariri	Canterbury	New Zealand	Illumina - Shotgun	Illumina TruSeq DNA nano (350)	2017-02-01	153	non-path							+	-	-	-			108588	NZ_MT039207
G, 25G	Serratia	proteamaculans	Whole genome sequence	Lake Coleridge	Selwyn	Canterbury	New Zealand	Illumina - Shotgun	Illumina TruSeq DNA nano (350)	2018-05-15	-	path	4.5	4.5	68.2	10.2	72.7	9.7	+	+	-	+	103429	NZ_MT039208
I, trinityfarms	Serratia	proteamaculans	Whole genome sequence	Tokoroa	South Waikato	Waikato	New Zealand	Illumina - Shotgun	Illumina TruSeq DNA nano (350)	2017-02-01	110	path	0	8.3	50	8.3	50	8.3	-	-	-	-
J	Serratia	proteamaculans	Whole genome sequence	Ohakune	Ruapehu	Manawatu-Wanganui	New Zealand	Illumina - Shotgun	Illumina TruSeq DNA nano (350)	2018-05-15	-	non-path							-	-	-	-
K	Serratia	proteamaculans	Whole genome sequence	Ohakune	Ruapehu	Manawatu-Wanganui	New Zealand	Illumina - Shotgun	Illumina TruSeq DNA nano (350)	2016-11-01	140	path	30	8.3	10	8.3	40	8.3	+	+	-	+	106530	NZ_MT039209
LC	Serratia	proteamaculans	Whole genome sequence	Lake Coleridge	Selwyn	Canterbury	New Zealand	Illumina - Shotgun	Illumina TruSeq DNA nano (350)	2018-05-15	-	path	10.7	4.2	87.5	4.5	98.2	1.8	+	+	+	-	120569	NZ_MT039210	71612	NZ_MT039211
M, M/N	Serratia	proteamaculans	Whole genome sequence	Ohakune	Ruapehu	Manawatu-Wanganui	New Zealand	Illumina - Shotgun	Illumina TruSeq DNA nano (350)	2017-02-10	140	path	80	8.3	5	8.3	85	8.3	+	+	-	+	145501	NZ_MT039212
Man3, M3	Serratia	entomophila	Whole genome sequence	-	Tongariro	Manawatu-Wanganui	New Zealand	Illumina - Shotgun	Illumina TruSeq DNA nano (350)	2016-11-01	-	non-path							+	-	-	+	139724
Man4, Manuka#4, 19	Serratia	proteamaculans	Whole genome sequence	-	Tongariro	Manawatu-Wanganui	New Zealand	Pacbio RSII - SMRTbell	Pacbio RSII 20Kb SMRTbell Templates	2017-02-01	120, 18, 16	non-path	5	8.3	5	8.3	10	8.3	+	-	-	+	154577	NZ_MT039213	45399	NZ_MT039214.1
MHX, protX, 5, M96X, X, AfpX, AGR96X, SprotX, MH96X	Serratia	proteamaculans	Whole genome sequence	Lake Coleridge	Selwyn	Canterbury	New Zealand	pre-PhD	pre-PhD	inhouse	121	path	10	8.3	90	8.3	100	8.3	+	+	+	-	120047	NZ_MT039170
Moraki #2	Serratia	entomophila	Whole genome sequence	Moeraki	Waitaki	Otago	New Zealand	Illumina - Shotgun	Illumina TruSeq DNA nano (350)	2018-05-15	-	path	97.2	2.8	0	0	97.2	2.8	+	+	+	+	151371	NZ_MT039162
P, 3041, Tukino	Serratia	proteamaculans	Whole genome sequence	Tukino	Ruapehu	Manawatu-Wanganui	New Zealand	Illumina - Shotgun	Illumina TruSeq DNA nano (350)	2016-11-01	-	non-path							-	-	-	-
A1MO2, UC9, pADAP, A1	Serratia	entomophila	Whole genome sequence	Fairton	Ashburton	Canterbury	New Zealand	NCBI reference	NCBI reference	NCBI	-	path	83.3333	4.09067	3.57143	2.03697	86.9048	3.70288	+	+	+	+	153403	NZ_NC002523
Puna18b, Pun18b	Serratia	proteamaculans	Whole genome sequence	Punakaiki	Buller	West Coast	New Zealand	Illumina - Shotgun	Illumina TruSeq DNA nano (350)	2017-02-01	-	non-path	0	0	0	0	0	0	+	+	-	-	176312	NZ_MT039215
R10	Serratia	proteamaculans	Whole genome sequence	-	Rangitikei	Manawatu-Wanganui	New Zealand	Illumina - Shotgun	Illumina TruSeq DNA nano (350)	2017-02-01	-	path	30	8.3	70	8.3	100	8.3	+	+	-	+	102745	NZ_MT039216	3703	NZ_MT039217
RM5	Serratia	proteamaculans	Whole genome sequence	-	Rangitikei	Manawatu-Wanganui	New Zealand	Pacbio RSII - SMRTbell	Pacbio RSII 20Kb SMRTbell Templates	2018-05-19	-	path	80	13.3	20	6	100	0	+	+	-	+	105800	NZ_MT039218	70304	NZ_MT039219
Sm1a	Serratia	proteamaculans	Whole genome sequence	Cape Foulwind	Buller	West Coast	New Zealand	Illumina - Shotgun	Illumina TruSeq DNA nano (350)	2017-02-01	200	non-path	5	8.3	0	8.3	5	8.3	+	-	-	+			276248	NZ_MT039221	87993	NZ_MT039220
SM2a	Serratia	proteamaculans	Whole genome sequence	Cape Foulwind	Buller	West Coast	New Zealand	Illumina - Shotgun	Illumina TruSeq DNA nano (350)	2016-11-01	-	path	10	8.3	30	8.3	40	8.3	-	-	-	-
S-prot-1	Serratia	proteamaculans	Whole genome sequence	Cape Foulwind	Buller	West Coast	New Zealand	Pacbio RSII - SMRTbell	Pacbio RSII 20Kb SMRTbell Templates	2018-05-18	-	non-path							+	-	-	+			136117	NZ_MT039224
Sprot5, MH5, 5	Serratia	proteamaculans	Whole genome sequence	Lake Coleridge	Selwyn	Canterbury	New Zealand	pre-PhD	pre-PhD	inhouse	-	path	50	8.3	40	8.3	90	8.3	+	+	+	-	120118	NZ_MT039223
PacBio assemblies
Assemblies of poor quality

## Sheet: TableS2-SefAJ_homology
Table S2: Nucleotide similarity of SefA-J and Sea19 fimbrial operon. The majority of divergence in these alignments are attributed to SefH-J.
	591.p1	Sm1a.p2	Man4.p1	S-prot-1.p1	D1.p1	M3.p1	pADAP
591.p1	-	100	85.1	85.1	85.1	81.2	82.2
Sm1a.p2	100	-	85.1	85.1	85.1	81.2	82.2
Man4.p1	85.1	85.1	-	100	100	95.9	93.2
S-prot-1.p1	85.1	85.1	100	-	100	95.9	93.2
D1.p1	85.1	85.1	100	100	-	95.9	93.2
M3.p1	81.2	81.2	95.9	95.9	95.9	-	89.8
pADAP	82.2	82.2	93.2	93.2	93.2	89.8	-

## Sheet: TableS3-Sea17-18
Table S3: Functional description of sea17 and sea18 using the Phyre2 and Inteproscan 5 webservices.
Method	Protein	Confidence	% id	Residues aligned	Hit	Organism	PDBe accession
Phyre2	sea17	14	53	17	chromosomal replication initiator protein DnaA	Mycoplasma genitalium	2jmp
Phyre2	sea17	12.5	33	15	Domain of the SRP/SRP receptor G-proteins	NA	NA
Phyre2	sea18	99.9	30	104	cytoplasmic domain of Vibrio cholerae ToxR	Vibrio cholerae	7nmb
Phyre2	sea18	99.6	26	90	dna-binding transcriptional regulator BasR	Klebsiella pneumoniae	4s05
Phyre2	sea18	99.8	25	93	kdp operon transcriptional regulatory protein KdpE	Escherichia coli	4kfc
Phyre2	sea18	99.9	25	92	transcriptional regulatory protein BasR/PmrA	Klebsiella pneumoniae	2m87
Method		Start	Stop	Database	Name	Description	Confidence
InterProScan 5	sea17	1	97	ProSiteProfiles	PS51755	OmpR/PhoB-type DNA-binding domain profile.	15.5278
InterProScan 5	sea17	128	147	TMHMM	TMhelix	Region of a membrane-bound protein predicted to be embedded in the membrane.	-
InterProScan 5	sea17	7	96	SUPERFAMILY	SSF46894	C-terminal effector domain of the bipartite response regulators	5.67e-13
InterProScan 5	sea17	20	95	Pfam	PF00486	Transcriptional regulatory protein, C terminal	1.8e-09
InterProScan 5	sea17	19	95	SMART	SM00862	Trans_reg_C_3	1.2e-07
InterProScan 5	sea17	1	127	Phobius	CYTOPLASMIC_DOMAIN	Region of a membrane-bound protein predicted to be outside the membrane, in the cytoplasm.	-
InterProScan 5	sea17	128	147	Phobius	TRANSMEMBRANE	Region of a membrane-bound protein predicted to be embedded in the membrane.	-
InterProScan 5	sea17	148	239	Phobius	NON_CYTOPLASMIC_DOMAIN	Region of a membrane-bound protein predicted to be outside the membrane, in the extracellular region.	-
InterProScan 5	sea18	1	21	Phobius	SIGNAL_PEPTIDE	Signal peptide region	-
InterProScan 5	sea18	22	158	Phobius	NON_CYTOPLASMIC_DOMAIN	Region of a membrane-bound protein predicted to be outside the membrane, in the extracellular region.	-

## Sheet: TableS4-SefAJ_descript
Table S4: Amino acid similarities of products of putative Sef ORFs to translated amino acid sequences in the database detected using BlastX.
Name	Size (AA)	Closed functional description	Query Cover	E value	Identity	Accession
Sea17	240	TPA: transcriptional regulator [Enterobacter cloacae]	0.98	4e-40	0.3319	HAS1153660.1
Sea18	159	TPA: hypothetical protein [Escherichia coli]	0.98	1e-71	0.758	HBE7741029.1
SefA	176	type 1 fimbrial protein [Aeromonas simiae]	0.98	3e-69	0.6477	QFI54445.1
SefB	176	MULTISPECIES: type 1 fimbrial protein [Providencia]	0.88	3e-41	0.4586	WP_109913232.1
SefC	844	fimbria/pilus outer membrane usher protein [Enterobacter ludwigii]	0.95	0	0.6114	WP_163387471.1
SefD	245	fimbria/pilus periplasmic chaperone [Erwinia teleogrylli]	0.94	2e-112	0.6379	WP_058911439.1
SefE	208	MULTISPECIES: type 1 fimbrial protein [Enterobacteriaceae]	0.82	3e-54	0.5146	WP_024547671.1
SefF	174	type 1 fimbrial protein [Kluyvera intermedia]	0.85	8e-44	0.4932	WP_062777744.1
SefG	263	fimbria/pilus periplasmic chaperone [Proteus hauseri]	0.92	4e-81	0.4675	WP_064719178.1
SefH	175	MULTISPECIES: fimbrial protein [Providencia]	0.83	1e-44	0.5822	WP_109913237.1
SefI	271	adhesin [Proteus columbae]	0.41	8e-09	0.3932	WP_100158730.1
SefJ	198	adhesin [Proteus columbae]	0.61	6e-05	0.3145	WP_100158730.1
Sea19	409	EAL domain-containing protein [Hafnia alvei]	0.8	3e-115	0.5241	WP_166492956.1
NA2	827	T9SS type A sorting domain-containing protein [Apibacter adventoris]	0.58	3e-32	0.2778	WP_146105740.1
NA2	89	putative tansposase [Shimwellia blattae DSM 4481 = NBRC 105725]	0.98	5e-46	0.9659	AFJ45628.1
NA2	267	IS3 family transposase [Serratia fonticola]	0.99	0	0.906	WP_080670645.1
NA2	213	EAL domain-containing protein [Serratia entomophila]1	0.99	9e-130	0.9686	WP_010895790.1
1This gene is partially homologous to sea19
2Non-STAMPs encode an additional 4 genes 3’ of sef operon and 5’ of the Tc operon

## Sheet: TableS5-Strain_table
Table S5: Strains and plasmids used in this study
Name		Reference	Cassette(s)	Description
Plasmids
	pACYC184	(Chang and Cohen, 1978)	CmR	Chloramphenicol O-acetyltransferase
			TcR	Tetracycline efflux MFS transporter
	pACYC177	(Chang and Cohen, 1978)	KmR	APH(3')-I family aminoglycoside O-phosphotransferase
			ApR	Beta-lactamase TEM-1 variant
	pUCP30T-GFPmut3	(Barbier and Damron, 2016)	GFPmut3, GmR	Green fluorescent protein mut3.1
	pAY2-4	(Shaw et al., 2003)	ApR	pBAD derivative arabinose expression vector
	pJP5608	(Riedel et al., 2013)	TcR	Suicide vector
	pGEM®-T Easy	Promega Corp.	ApR	linearized TA cloning vector
	pARA_SEF_Cm	This study	ApR, CmR	pAY2-4::SefA-J::CmR
E. coli strains
	Dh10ß	(Durfee et al., 2008)		Chemically competent E. coli cells
	ST18	(Thoma and Schobert, 2009)		ΔhemA, requires 5-aminolevulinic acid complementation
	AAECO72A	(Blomfield et al., 1991)		Δfim, also known as MG1655ΔfimA-H
Serratia strains
	5.6	(Glare et al., 1993)		WT A1MO2 variant without pADAP
	5.6_Chrom_Sp	Watson [unpublished data]	SpR	SpR tagged 5.6 strain
	A1MO2	(Grimont et al., 1988)
S. entomophila A1MO2 Sef mutants
	pADAP_Afp2::KmR	This study	KmR	A1MO2 with pADAP_Afp2::KmR
	pADAPΔsefA-C	This study	CmR	A1MO2 with pADAPΔSefABC
	pADAP, pUC30TGFPMut3	This study	GmR	A1MO2 with pADAP, GFP
	pADAPΔsefA-C, pUC30TGFPMut3	This study	CmR, GmR	A1MO2 with pADAPΔSefABC, GFP
Ap, ampicillin; Cm, chloramphenicol; Gm, gentamicin; Km, kanamycin; Sm, streptomycin; Sp, spectinomycin; Tc, tetracycline
Blomfield, I. C., McClain, M. S., Princ, J. A., Calie, P. J., & Eisenstein, B. I. (1991). Type 1 fimbriation and fimE mutants of Escherichia coli K-12: characterization of recognized afimbriate strains and construction of new fim deletion mutants. Journal of bacteriology, 173(17), 5298–5307. https://doi.org/10.1128/jb.173.17.5298-5307.1991
Barbier M, Damron FH. 2016. Rainbow vectors for broad-range bacterial fluorescence labeling. PLoS One 11: e0146827. https://doi.org/10.1371/journal.pone.0146827
Chang AC, Cohen SN. 1978. Construction and characterization of amplifiable multicopy DNA cloning vehicles derived from the P15A cryptic miniplasmid. Journal of bacteriology 134: 1141-1156. https://doi.org/10.1128/jb.134.3.1141-1156.1978
Durfee, T., Nelson, R., Baldwin, S., Plunkett 3rd, G., Burland, V., Mau, B., Petrosino, J. F., Qin, X., Muzny, D. M., Ayele, M., Gibbs, R. A., Csörgo, B., Pósfai, G., Weinstock, G. M., & Blattner, F. R. (2008). The complete genome sequence of Escherichia coli DH10B: insights into the biology of a laboratory workhorse. Journal of bacteriology, 190(7), 2597–2606. https://doi.org/10.1128/JB.01695-07
Glare, T. R., Corbett, G. E., & Sadler, T. J. (1993). Association of a large plasmid with amber disease of the New Zealand grass grub, Costelytra zealandica, caused by Serratia entomophila and Serratia proteamaculans. Journal of invertebrate pathology, 62(2), 165–170. https://doi.org/http://dx.doi.org/10.1006/jipa.1993.1091
Grimont, P. A. D., Jackson, T. A., Ageron, E., & Noonan, M. J. (1988). Serratia entomophila sp. nov. associated with amber disease in the New Zealand grass grub Costelytra zealandica. International journal of systematic bacteriology, 38(1), 1–6. https://doi.org/10.1099/00207713-38-1-1
Riedel T, Rohlfs M, Buchholz I, Wagner-Döbler I, Reck M. 2013. Complete sequence of the suicide vector pJP5603. Plasmid, 69: 104-107. https://doi.org/10.1016/j.plasmid.2012.07.005
Shaw RJ, McNeill MM, Maass DR, Hein WR, Barber TK, Wheeler M, et al. 2003. Identification and characterisation of an aspartyl protease inhibitor homologue as a major allergen of Trichostrongylus colubriformis. International Journal for Parasitology, 33: 1233-1243. https://doi.org/10.1016/s0020-7519(03)00157-7
Thoma S, Schobert M. 2009. An improved Escherichia coli donor strain for diparental mating. FEMS microbiology letters, 294: 127-132. https://doi.org/10.1111/j.1574-6968.2009.01556.x

## Sheet: TableS6-Primers
	Table S6: List of primers used to create constructs for two step PCR based cloning.
Type	Name	Sequence	Length	Template	Start	Stop	Strand	Description
Casette amplification
	pACYC184_Cm_F_v2	AATTTCTGCCATTCATCCGCTT	21	pACYC184	3721	3742	F	Chloramphenicol cassette + reporter amplification
	pACYC184_Cm_R_v2	GATGTCCGGCGGTGCTTTTG	19	pACYC184	579	560	R	Chloramphenicol cassette + reporter amplification
	pUCP30T_GFPmut3_F	GCCAGGTGCGAATAAGGGAC	19	pUCP30T_GFPmut3	769	788	F	GFPmut3 cassette + reporter amplification
	pUCP30T_GFPmut3_R	TGTAAAACGACGGCCAGTGC	19	pUCP30T_GFPmut3	2290	2271	R	GFPmut3 cassette + reporter amplification
Cassette validation
	Conj_val_CM_F	ATTCAGGTTCATCATGCCGTCT	21	Cm_cassette (pACYC184)	3900	3879	F	Nested Chloramphenicol cassette primes going outwards, for validation
	Conj_val_CM_R	GTCACAGGTATTTATTCGGCGC	21	Cm_cassette (pACYC184)	410	431	R	Nested Chloramphenicol cassette primes going outwards, for validation
SefA-C region knockout	Mutant construction
	SEF_KO_V5_P1	ACCATACCAGGCTAAAATGTGGG	22	pADAP	78093	78115	F
	SEF_KO_V5_P3	AAAGCACCGCCGGACATCTTCACAGAACAAGCGGCCTC	38	pADAP			R	Overlap primer containing Chloramphenicol cassette overhang
	SEF_KO_V5_P4	AAGCGGATGAATGGCAGAAATTATTTGTCAGCCTGAGTATGCCG	44	pADAP			F	Overlap primer containing Chloramphenicol cassette overhang
	SEF_KO_V5_P6	CTGTCCTGAGGTAGTGCTTTCG	21	pADAP	82828	82807	R
	SEF_KO_V5_P2	AAAGAGCTCAAGGTTGCGGCTATTGGTCATT	31	pADAP / cassette			F	Nested construct amplification (2nd PCR round)
	SEF_KO_V5_P5	AAAGAGCTCAGGGGCTATTGATTTTCTCGCC	31	pADAP / cassette			R	Nested construct amplification (2nd PCR round)
SefA-Sea19 region knockout
	SP_SEF_KO_P1_V4	TTTTCCCATGTCGTGTGCTCTA	21	pADAP	78326	78347	F
	SP_SEF_KO_P3_V4	AAAGCACCGCCGGACATCATAAT	23	pADAP			R	Overlap primer containing Chloramphenicol cassette overhang
	SP_SEFA19_KO_P4_V4	AAGCGGATGAATGGCAGAAATTA	23	pADAP			F	Overlap primer containing Chloramphenicol cassette overhang
	SP_SEFA19_KO_P6_V4	CACCCGTCATCTTCCTTCGTAAA	23	pADAP	89409	89386	R
	SP_SEF_KO_P2_V4	AAAGAGCTCACCTCTTCTTGGGT	23	pADAP / cassette			F	Nested construct amplification (2nd PCR round)
	SP_SEFA19_KO_P5_V4	AAAGAGCTCTCCGTGCCACTCAT	23	pADAP / cassette			R	Nested construct amplification (2nd PCR round)
SefA-J expression
	SEF_expr_P1_F	AAAGGCGCGCCTTATGAAAATCAATAAAATTGCGTCTGTTT	27	pADAP	78781	78808	F	Overlap with overhang
	SEF_expr_P2_R	AAAATTTAAAGGTACCTGCTCTTGAAAATGCACTCGTCTTG	23	pADAP	87414	87391	R	Overlap primer containing Chloramphenicol cassette overhang

## Sheet: TableS7-Substrates
Table S7: Substrate list. Unless stated otherwise, these are the stock concentrations used.
Abbreviation	Full name	Stock concentration µg/ml1
Cm90	Chloramphenicol	90
Tc30	Tetracycline	30
ALA50	5-aminolevulinic acid	50
Ara20	Arabinose	200
1 1µl of stock was used per 1 ml of medium

## Sheet: TableS8-Fimbrial_lengths
Table S8: Measurements taken from TEM images from several cells exhibiting the Sef fimbria.
Numb	Species	Host	Observation	Area	Mean	Min	Max	Angle	Calibrated_Length_nm
CEL01	Serratia entomophila	A1MO2 WT	1	8506.34	211.929	87.304	247.769	-87.397	1730.25
CEL01	Serratia entomophila	A1MO2 WT	2	5190.31	200.461	84.534	243.783	-80.889	1053.45
CEL01	Serratia entomophila	A1MO2 WT	3	5406.57	209.976	136.324	239	-59.56	1099.67
CEL01	Serratia entomophila	A1MO2 WT	4	6559.98	202.892	95.621	239	-89.157	1334.3
CEL01	Serratia entomophila	A1MO2 WT	5	3147.83	186.08	82.422	247.495	-105.101	639.553
CEL01	Serratia entomophila	A1MO2 WT	6	2234.72	183.673	111.539	253.512	-69.59	449.814
CEL01	Serratia entomophila	A1MO2 WT	7	3892.73	189.605	99	238.509	-60.739	789.888
CEL01	Serratia entomophila	A1MO2 WT	8	3436.18	187.617	102.866	238.311	-113.676	695.519
CEL01	Serratia entomophila	A1MO2 WT	9	3123.8	184.079	99	221.718	-93.576	630.499
CEL01	Serratia entomophila	A1MO2 WT	10	3051.71	176.166	99	226.563	-119.407	618.947
CEL01	Serratia entomophila	A1MO2 WT	11	3027.68	182.059	117.932	234.562	-131.748	611.873
CEL01	Serratia entomophila	A1MO2 WT	12	4637.64	193.062	99	234.432	-90.895	940.012
CEL01	Serratia entomophila	A1MO2 WT	13	3147.83	188.151	95.047	255	-120.129	635.26
CEL01	Serratia entomophila	A1MO2 WT	14	3027.68	187.018	99	217.212	-142.125	614.8
CEL01	Serratia entomophila	A1MO2 WT	15	2715.3	190.214	109.667	221.429	176.934	549.807
CEL01	Serratia entomophila	A1MO2 WT	16	3700.5	200.898	140	231.469	153.268	751.936
CEL01	Serratia entomophila	A1MO2 WT	17	1706.08	181.362	140	206	-33.917	342.612
CEL01	Serratia entomophila	A1MO2 WT	18	2066.51	176.924	115	206	-36.87	416.667
CEL01	Serratia entomophila	A1MO2 WT	19	2042.48	174.614	154.766	222	-77.619	411.531
CEL01	Serratia entomophila	A1MO2 WT	20	4325.26	191.002	140	234.416	-64.867	877.163
CEL01	Serratia entomophila	A1MO2 WT	21	3243.95	180.552	140	222	-39.86	657.758
CEL01	Serratia entomophila	A1MO2 WT	22	4036.91	183.473	115	214.125	-84.495	817.497
CEL01	Serratia entomophila	A1MO2 WT	23	5286.43	186.673	115	234.187	119.842	1073.75
CEL01	Serratia entomophila	A1MO2 WT	24	5094.19	203.949	115	253.063	118.632	1033.21
CEL01	Serratia entomophila	A1MO2 WT	25	5190.31	200.065	115	249.939	84.926	1053.15
CEL01	Serratia entomophila	A1MO2 WT	26	3171.86	181.644	97.455	231.448	95.274	639.964
CEL01	Serratia entomophila	A1MO2 WT	27	3075.74	190.596	140	238.745	63.435	624.784
CEL01	Serratia entomophila	A1MO2 WT	28	5839.1	216.123	99	244.488	92.839	1187.73
CEL01	Serratia entomophila	A1MO2 WT	29	4901.96	189.82	99	238.31	57.248	996.691
CEL01	Serratia entomophila	A1MO2 WT	30	4829.87	205.618	123	244.698	66.764	981.58
CEL01	Serratia entomophila	A1MO2 WT	31	4445.41	205.345	99	252.762	60.371	902.294
CEL01	Serratia entomophila	A1MO2 WT	32	4805.84	192.485	115	238.59	-100.125	975.983
CEL01	Serratia entomophila	A1MO2 WT	33	5022.11	208.388	99	252	70.087	1021.88
CEL01	Serratia entomophila	A1MO2 WT	34	3556.32	193.004	99	239	-125.855	719.721
CEL01	Serratia entomophila	A1MO2 WT	35	5358.52	195.712	115	254.473	-123.977	1087.66
CEL01	Serratia entomophila	A1MO2 WT	36	4925.99	198.903	132.444	231.232	-139.764	1001.73
CEL01	Serratia entomophila	A1MO2 WT	37	3556.32	204.508	115	254.492	14.507	722.895
CEL01	Serratia entomophila	A1MO2 WT	38	2931.57	206.781	126.22	245.303	20.389	591.35
CEL01	Serratia entomophila	A1MO2 WT	39	5262.4	207.594	120.556	239	-155.796	1067.78
CEL01	Serratia entomophila	A1MO2 WT	40	5118.22	203.959	137.333	232.471	8.664	1038.06
CEL01	Serratia entomophila	A1MO2 WT	41	4421.38	211.912	171.111	239	-7.553	896.641
CEL01	Serratia entomophila	A1MO2 WT	42	6127.45	223.027	120.333	253.809	-37.954	1243.36
CEL01	Serratia entomophila	A1MO2 WT	43	4829.87	208.306	93.333	255	-0.286	980.414
CEL01	Serratia entomophila	A1MO2 WT	44	8193.96	227.732	158.111	247.433	-45.238	1668.41
CEL01	Serratia entomophila	A1MO2 WT	45	5670.9	203.722	99	234.494	154.526	1151.83
CEL01	Serratia entomophila	A1MO2 WT	46	6007.31	209.496	120.638	254.904	-16.39	1220.14
CEL01	Serratia entomophila	A1MO2 WT	47	3508.27	200.67	140	238.805	-51.155	711.458
CEL01	Serratia entomophila	A1MO2 WT	48	3075.74	192.089	99	237.794	-53.94	622.29
CEL01	Serratia entomophila	A1MO2 WT	49	2979.62	194.177	115	238.214	-30.964	600.81
CEL01	Serratia entomophila	A1MO2 WT	50	2931.57	192.135	140.364	239	-45	591.566
CEL01	Serratia entomophila	A1MO2 WT	51	3724.53	188.753	87.592	241.229	-84.772	755.065
CEL01	Serratia entomophila	A1MO2 WT	52	3724.53	191.836	140	254.725	-109.255	754.47
CEL01	Serratia entomophila	A1MO2 WT	53	6175.51	208.573	82	254.625	-45.633	1252.53
CEL01	Serratia entomophila	A1MO2 WT	54	4229.14	202.646	136.333	255	-108.951	857.804
CEL01	Serratia entomophila	A1MO2 WT	55	5358.52	199.063	101.667	239	-49.93	1090.41
CEL02	Serratia entomophila	A1MO2 WT	1	5646.87	201.037	140	224.484	6.638	1144.74
CEL02	Serratia entomophila	A1MO2 WT	2	3580.35	186.531	99	228.797	-6.981	724.754
CEL02	Serratia entomophila	A1MO2 WT	3	5646.87	182.581	93.333	227.447	173.118	1145.51
CEL02	Serratia entomophila	A1MO2 WT	4	5214.34	188.745	143.768	222	167.184	1059.15
CEL02	Serratia entomophila	A1MO2 WT	5	5839.1	183.521	0	222	153.965	1183.89
CEL02	Serratia entomophila	A1MO2 WT	6	3388.12	192.082	156	227.62	146.993	685.278
CEL02	Serratia entomophila	A1MO2 WT	7	2162.63	191.862	156	213.011	-35.838	435.365
CEL02	Serratia entomophila	A1MO2 WT	8	6559.98	204.49	159.778	230.059	166.373	1331.6
CEL02	Serratia entomophila	A1MO2 WT	9	4373.32	195.603	150.667	221.116	-49.022	889.706
CEL02	Serratia entomophila	A1MO2 WT	10	3219.91	185.817	148.889	214.642	-44.697	651.664
CEL02	Serratia entomophila	A1MO2 WT	11	2931.57	195.306	150.667	218.087	151.314	593.621
CEL02	Serratia entomophila	A1MO2 WT	12	2715.3	180.97	128.889	207.524	155.045	546.876
CEL02	Serratia entomophila	A1MO2 WT	13	3292	179.451	123.333	206	-32.407	667.211
CEL02	Serratia entomophila	A1MO2 WT	14	3340.06	179.954	115	205.877	125.538	674.692
CEL02	Serratia entomophila	A1MO2 WT	15	3556.32	181.435	140	206	-75.396	722.895
CEL02	Serratia entomophila	A1MO2 WT	16	3027.68	198.639	147.704	226.4	-78.959	612.708
CEL02	Serratia entomophila	A1MO2 WT	17	2330.83	180.132	82.502	218.197	-115.769	470.679
CEL02	Serratia entomophila	A1MO2 WT	18	2691.27	174.597	78.213	209.947	-117.493	543.703
CEL02	Serratia entomophila	A1MO2 WT	19	2571.13	178.857	82	222	-127.304	517.662
CEL02	Serratia entomophila	A1MO2 WT	20	6151.48	198.274	82	239	-152.733	1251.15
CEL02	Serratia entomophila	A1MO2 WT	21	5190.31	181.526	99	249.759	24.422	1055.87
CEL02	Serratia entomophila	A1MO2 WT	22	2739.33	167.91	69.316	219.951	-59.816	553.746
CEL02	Serratia entomophila	A1MO2 WT	23	3532.3	193.332	93	236.422	-56.094	716.037
CEL03	Serratia entomophila	A1MO2 WT	1	5889.34	172.13	132.5	192.45	-71.281	865.353
CEL03	Serratia entomophila	A1MO2 WT	2	6254.56	160.169	71.5	198	-94.205	921.4
CEL03	Serratia entomophila	A1MO2 WT	3	3606.65	165.494	80	195.556	-9.583	528.206
CEL03	Serratia entomophila	A1MO2 WT	4	3241.42	164.435	93	198.491	-26.2	472.937
CEL03	Serratia entomophila	A1MO2 WT	5	3195.76	166.036	97.5	193.5	-107.904	464.757
CEL03	Serratia entomophila	A1MO2 WT	6	3195.76	166.036	97.5	193.5	-107.904	464.757
CEL03	Serratia entomophila	A1MO2 WT	7	6437.18	178.448	110.055	201.652	-69.109	947.417
CEL03	Serratia entomophila	A1MO2 WT	8	3789.26	166.246	121	189.614	-70.017	551.597
CEL03	Serratia entomophila	A1MO2 WT	9	4017.53	165.696	108.5	192.408	-127.933	584.616
CEL03	Serratia entomophila	A1MO2 WT	10	4747.99	173.63	113	198.238	-70.159	695.626
CEL03	Serratia entomophila	A1MO2 WT	11	4200.15	168.674	105.753	195.035	-73.361	614.503
CEL03	Serratia entomophila	A1MO2 WT	12	2556.61	151.061	106.073	183.092	-99.462	369.898
CEL03	Serratia entomophila	A1MO2 WT	13	6208.91	162.611	100.569	185.18	-114.092	913.469
CEL03	Serratia entomophila	A1MO2 WT	14	6254.56	166.835	95.658	187.5	71.565	919.844
CEL03	Serratia entomophila	A1MO2 WT	15	3606.65	160.454	95	174.929	-112.62	527.027
CEL03	Serratia entomophila	A1MO2 WT	16	4245.8	163.632	111	191.031	-76.866	621.934
CEL03	Serratia entomophila	A1MO2 WT	17	5341.49	165.59	106	193.556	-84.094	784.606
CEL03	Serratia entomophila	A1MO2 WT	18	5158.88	166.227	81	195.173	-140.782	753.992
CEL03	Serratia entomophila	A1MO2 WT	19	4656.68	164.717	75	191.797	-132.198	684.286
CEL03	Serratia entomophila	A1MO2 WT	20	4428.41	159.266	81	183.37	-128.66	651.081
CEL03	Serratia entomophila	A1MO2 WT	21	4154.49	155.206	67.5	181.47	52.237	609.505
CEL03	Serratia entomophila	A1MO2 WT	22	3424.03	151.942	63.5	189.512	-138.814	502.777
CEL03	Serratia entomophila	A1MO2 WT	23	4017.53	169.068	121	187.349	-43.122	585.513
CEL04	Serratia entomophila	A1MO2 WT	1	10023.1	154.263	29.25	196.167	-7.815	710.794
CEL04	Serratia entomophila	A1MO2 WT	2	12914.4	155.561	23.5	202.153	29.31	910.96
CEL04	Serratia entomophila	A1MO2 WT	3	15420.2	157.522	26	200.78	-132.421	1090.81
CEL04	Serratia entomophila	A1MO2 WT	4	8866.61	141.448	42.202	182.111	16.821	626.011
CEL04	Serratia entomophila	A1MO2 WT	5	11565.1	154.739	47.125	195.448	47.793	813.439
CEL04	Serratia entomophila	A1MO2 WT	6	14456.4	156.273	45.5	183.773	48.302	1022.98
CEL04	Serratia entomophila	A1MO2 WT	7	12914.4	153.105	44.17	184.151	41.348	921.799
CEL04	Serratia entomophila	A1MO2 WT	8	10986.9	130.71	45.42	176.661	2.045	781.327
CEL04	Serratia entomophila	A1MO2 WT	9	12528.9	149.688	53.312	183.672	15.573	884.033
CEL04	Serratia entomophila	A1MO2 WT	10	12143.4	155.003	43	196	54.246	854.183
CEL04	Serratia entomophila	A1MO2 WT	11	8095.6	135.846	44.062	173.081	59.744	573.883
CEL04	Serratia entomophila	A1MO2 WT	12	10986.9	147.249	54.312	186.234	90	780.949
CEL04	Serratia entomophila	A1MO2 WT	13	10794.1	151.572	40.75	196.611	55.437	757.782
CEL04	Serratia entomophila	A1MO2 WT	14	11950.7	163.264	52	206.1	82.405	851.64
CEL04	Serratia entomophila	A1MO2 WT	15	15227.4	154.378	51.25	198.75	63.768	1078.8
CEL04	Serratia entomophila	A1MO2 WT	16	9830.38	143.809	48	190.913	67.557	693.656
CEL04	Serratia entomophila	A1MO2 WT	17	10023.1	144.229	51.5	194.125	97.97	705.375
CEL04	Serratia entomophila	A1MO2 WT	18	8673.86	144.972	44	190	54.162	606.839
CEL04	Serratia entomophila	A1MO2 WT	19	8481.11	138.069	40.5	182.5	51.766	590.876
CEL04	Serratia entomophila	A1MO2 WT	20	9830.38	151.561	41.5	196.11	71.565	699.166
CEL04	Serratia entomophila	A1MO2 WT	21	7517.35	133.287	42.5	185.875	68.199	527.3
CEL04	Serratia entomophila	A1MO2 WT	22	12143.4	156.992	48.875	198.353	85.389	860.702
CEL04	Serratia entomophila	A1MO2 WT	23	6746.34	142.991	58.25	190.5	-81.634	476.157
CEL04	Serratia entomophila	A1MO2 WT	24	14841.9	169.123	56.562	206.966	83.911	1054.45
CEL04	Serratia entomophila	A1MO2 WT	25	7131.84	144.646	50.75	194.812	-83.48	499.433
CEL04	Serratia entomophila	A1MO2 WT	26	8481.11	148.484	44.5	194.697	110.556	593.105
CEL04	Serratia entomophila	A1MO2 WT	27	11372.4	164.884	53.5	208.593	-59.036	806.568
CEL04	Serratia entomophila	A1MO2 WT	28	12914.4	165.59	43.167	199.155	-44.384	911.606
CEL04	Serratia entomophila	A1MO2 WT	29	11757.9	162.554	52.333	202.394	116.996	826.851
CEL04	Serratia entomophila	A1MO2 WT	30	4433.31	138.77	64.667	183.222	-30.069	301.991
CEL04	Serratia entomophila	A1MO2 WT	31	5589.82	153.075	67.333	186.056	27.474	390.237
CEL04	Serratia entomophila	A1MO2 WT	32	11179.6	162.225	65.833	199.544	8.13	789.631
CEL04	Serratia entomophila	A1MO2 WT	33	12528.9	163.557	44.5	203.258	-179.105	888.694
CEL04	Serratia entomophila	A1MO2 WT	34	8481.11	154.137	54.556	198.853	-127.405	590.572
CEL04	Serratia entomophila	A1MO2 WT	35	7902.85	158.617	53.667	200.917	-138.013	555.732
CEL04	Serratia entomophila	A1MO2 WT	36	8673.86	145.886	46	201.333	-151.699	613.87
CEL04	Serratia entomophila	A1MO2 WT	37	8866.61	153.294	47	198.278	-117.121	630.212
CEL04	Serratia entomophila	A1MO2 WT	38	9059.37	161.084	54.389	197.145	-113.199	635.626
CEL04	Serratia entomophila	A1MO2 WT	39	7710.1	139.662	42.667	173.704	-124.509	537.807
CEL04	Serratia entomophila	A1MO2 WT	40	7902.85	138.716	52.333	187.125	-148.299	553.608
CEL04	Serratia entomophila	A1MO2 WT	41	7902.85	148.713	41.667	191.144	-138.013	562.074
CEL04	Serratia entomophila	A1MO2 WT	42	9252.12	149.164	45.693	192.673	-103.449	648.2
CEL04	Serratia entomophila	A1MO2 WT	43	9444.87	158.539	63.25	196	-127.349	667.489
CEL05	Escherichia coli	AAEC072A pARA_Sef	1	1734.93	76.485	15	99.503	-128.884	368.621
CEL05	Escherichia coli	AAEC072A pARA_Sef	2	5247.63	87.249	24.411	102.572	-118.031	1130.47
CEL05	Escherichia coli	AAEC072A pARA_Sef	3	4583.65	85.738	0	109.989	-147.88	985.562
CEL05	Escherichia coli	AAEC072A pARA_Sef	4	4519.39	99.526	36	113.24	129.386	969.735
CEL05	Escherichia coli	AAEC072A pARA_Sef	5	2912.97	85.6	38	107.716	-32.276	624.991
CEL05	Escherichia coli	AAEC072A pARA_Sef	6	1585	78.119	23	100.824	-65.879	338.337
CEL05	Escherichia coli	AAEC072A pARA_Sef	7	3448.45	83.424	42.443	111.882	-159.986	741.774
CEL05	Escherichia coli	AAEC072A pARA_Sef	8	1327.97	78.881	34	92.947	-114.057	284.457
CEL05	Escherichia coli	AAEC072A pARA_Sef	9	2527.43	85.15	28	102.333	-75.256	543.376
CEL05	Escherichia coli	AAEC072A pARA_Sef	10	2484.59	74.666	0.333	104.485	-142.125	532.01
CEL05	Escherichia coli	AAEC072A pARA_Sef	11	3534.12	79.881	25	102.7	-170.194	758.19
CEL05	Escherichia coli	AAEC072A pARA_Sef	12	2120.47	96.522	42.5	111.628	-85.333	452.752
CEL05	Escherichia coli	AAEC072A pARA_Sef	13	3576.96	96.969	78.958	110.318	-11.514	766.953
CEL05	Escherichia coli	AAEC072A pARA_Sef	14	5054.86	89.102	10.97	108	-45.86	1089.88
CEL05	Escherichia coli	AAEC072A pARA_Sef	15	2998.65	82.921	14	109.957	-94.115	644.963
CEL05	Escherichia coli	AAEC072A pARA_Sef	16	4262.36	90.889	21.42	111.087	-57.595	915.432
CEL05	Escherichia coli	AAEC072A pARA_Sef	17	1884.86	81.788	21	103.562	-73.237	401.175
CEL05	Escherichia coli	AAEC072A pARA_Sef	18	942.432	79.336	41	102	-84.685	199.866
CEL05	Escherichia coli	AAEC072A pARA_Sef	19	1370.81	70.614	12	101	-71.565	292.704
CELL06	Escherichia coli	AAEC072A pARA_Sef	1	1663.66	152.426	81.667	178.376	-43.974	677.092
CELL06	Escherichia coli	AAEC072A pARA_Sef	2	678.679	146.131	75.667	177.048	-12.804	275.044
CELL06	Escherichia coli	AAEC072A pARA_Sef	3	1279.28	153.816	104	187.985	-58.109	519.552
CELL06	Escherichia coli	AAEC072A pARA_Sef	4	408.408	140.751	80.667	163.163	-21.161	164.456
CELL06	Escherichia coli	AAEC072A pARA_Sef	5	1501.5	137.118	94.939	168.126	-90.23	611.054
CELL06	Escherichia coli	AAEC072A pARA_Sef	6	1063.06	151.086	109.386	176.083	-11.821	430.657
CELL06	Escherichia coli	AAEC072A pARA_Sef	7	1741.74	139.64	73.405	179.565	-42.327	707.77
CELL06	Escherichia coli	AAEC072A pARA_Sef	8	1411.41	141.412	96.366	171.137	-35.452	573.958
CELL06	Escherichia coli	AAEC072A pARA_Sef	9	1219.22	139.617	105.096	171.765	-10.024	494.232
CELL06	Escherichia coli	AAEC072A pARA_Sef	10	1351.35	147.219	105.075	176.294	-46.081	549.99
CELL06	Escherichia coli	AAEC072A pARA_Sef	11	2774.78	147.681	91.208	170.181	-76.325	1130.14
CELL06	Escherichia coli	AAEC072A pARA_Sef	12	984.985	145.247	124.521	166.354	-59.338	398.449
CELL06	Escherichia coli	AAEC072A pARA_Sef	13	1039.04	147.438	126.875	166.237	-26.715	420.864
CELL06	Escherichia coli	AAEC072A pARA_Sef	14	876.877	145.289	113.333	175.586	-45.838	355.856
CELL06	Escherichia coli	AAEC072A pARA_Sef	15	642.643	134.724	78.556	189.888	-23.908	260.448
CELL06	Escherichia coli	AAEC072A pARA_Sef	16	570.571	145.388	96.409	174.977	-19.204	231.471
CELL06	Escherichia coli	AAEC072A pARA_Sef	17	552.553	138.931	119.712	161.095	-95.711	223.372
CELL06	Escherichia coli	AAEC072A pARA_Sef	18	906.907	142.444	117.333	159.844	-69.265	367.153
CELL06	Escherichia coli	AAEC072A pARA_Sef	19	1369.37	149.434	123.004	171.623	-68.058	557.031
CELL06	Escherichia coli	AAEC072A pARA_Sef	20	1297.3	144.741	122.343	196.677	-108.435	526.989
CELL06	Escherichia coli	AAEC072A pARA_Sef	21	882.883	141.63	88.333	168.296	-76.059	356.635
CELL06	Escherichia coli	AAEC072A pARA_Sef	22	780.781	143.511	77.596	165.144	42.184	316.959
CELL06	Escherichia coli	AAEC072A pARA_Sef	23	1579.58	141.303	98.313	190.333	127.875	642.534
CELL06	Escherichia coli	AAEC072A pARA_Sef	24	846.847	146.904	111.539	171.213	172.161	342.898
CELL06	Escherichia coli	AAEC072A pARA_Sef	25	1813.81	144.798	76	186.249	-81.225	737.6
CELL06	Escherichia coli	AAEC072A pARA_Sef	26	1723.72	146.201	113.351	175.18	171.163	701.078
CELL06	Escherichia coli	AAEC072A pARA_Sef	27	402.402	140.776	114	166.901	-84.806	160.646
CELL06	Escherichia coli	AAEC072A pARA_Sef	28	1603.6	138.961	67.444	186.812	-96.697	651.339
CELL06	Escherichia coli	AAEC072A pARA_Sef	29	510.511	149.129	121.667	173.074	-44.519	205.653
CELL06	Escherichia coli	AAEC072A pARA_Sef	30	1081.08	141.707	104.149	173.313	178.4	438.056
CELL06	Escherichia coli	AAEC072A pARA_Sef	31	1567.57	139.839	109.452	175.347	-75.75	637.186
CELL06	Escherichia coli	AAEC072A pARA_Sef	32	906.907	135.596	116.105	153.894	-53.973	367.328
CELL06	Escherichia coli	AAEC072A pARA_Sef	33	1099.1	144.159	124.429	158.872	156.552	444.937
CELL06	Escherichia coli	AAEC072A pARA_Sef	34	2798.8	137.946	69.889	162.982	-158.565	1140.18
CELL06	Escherichia coli	AAEC072A pARA_Sef	35	1879.88	134.912	97.065	173.146	-123.078	764.93
CELL06	Escherichia coli	AAEC072A pARA_Sef	36	972.973	129.405	56.778	182.37	-147.393	395.22
CELL06	Escherichia coli	AAEC072A pARA_Sef	37	1123.12	130.896	51.201	183.852	-158.654	456.31
CELL06	Escherichia coli	AAEC072A pARA_Sef	38	1201.2	136.447	66.017	180.333	171.951	488.452
CELL06	Escherichia coli	AAEC072A pARA_Sef	39	762.763	133.463	120.895	144.778	130.156	308.353
CELL06	Escherichia coli	AAEC072A pARA_Sef	40	810.811	133.769	115.333	152.057	-45	328.099
CELL06	Escherichia coli	AAEC072A pARA_Sef	41	330.33	135.196	105.349	155.351	110.807	132.329
CELL06	Escherichia coli	AAEC072A pARA_Sef	42	792.793	147.961	108.667	166.226	-23.829	321.823
CELL06	Escherichia coli	AAEC072A pARA_Sef	43	1087.09	147.47	128.667	163.333	158.139	439.917
CELL07	Escherichia coli	AAEC072A pARA_Sef	1	5093.47	172.922	129	193.39	-59.374	2105.24
CELL07	Escherichia coli	AAEC072A pARA_Sef	2	1703.66	168.071	77	198.773	-63.699	703.235
CELL07	Escherichia coli	AAEC072A pARA_Sef	3	805.153	151.698	91	172.931	-81.158	330.009
CELL07	Escherichia coli	AAEC072A pARA_Sef	4	2362.95	166.511	78.594	196.572	-32.863	974.846
CELL07	Escherichia coli	AAEC072A pARA_Sef	5	1680.32	157.486	121.529	197.746	-26.03	693.535
CELL07	Escherichia coli	AAEC072A pARA_Sef	6	1493.62	150.992	99	187.329	-57.995	615.26
CELL07	Escherichia coli	AAEC072A pARA_Sef	7	1324.42	169.752	107.759	195.893	-140.389	545.552
CELL07	Escherichia coli	AAEC072A pARA_Sef	8	1826.18	157.034	115.505	200.473	-103.903	753.971
CELL07	Escherichia coli	AAEC072A pARA_Sef	9	3704.87	168.891	120.361	195.253	-167.148	1531.11
CELL07	Escherichia coli	AAEC072A pARA_Sef	10	962.683	168.679	120.005	200.603	-156.251	395.841
CELL07	Escherichia coli	AAEC072A pARA_Sef	11	1586.97	162.666	113.148	187.237	-105.422	653.983
CELL07	Escherichia coli	AAEC072A pARA_Sef	12	2427.13	166.489	109.668	209.557	-85.443	1003.17
CELL07	Escherichia coli	AAEC072A pARA_Sef	13	2847.21	163.434	112.084	195.993	-78.621	1175.28
CELL07	Escherichia coli	AAEC072A pARA_Sef	14	1254.4	154.347	117.078	191.486	-100.521	515.92
CELL07	Escherichia coli	AAEC072A pARA_Sef	15	1837.85	167.857	121.762	193.924	9.913	757.688
CELL07	Escherichia coli	AAEC072A pARA_Sef	16	2112.07	134.093	75.961	200.235	-63.861	871.767
CELL07	Escherichia coli	AAEC072A pARA_Sef	17	1598.64	165.183	122.224	202.898	-119.667	658.823
CELL07	Escherichia coli	AAEC072A pARA_Sef	18	2187.92	163.434	109.405	193.542	-120.885	903.475
CELL07	Escherichia coli	AAEC072A pARA_Sef	19	1738.66	165.517	107.522	187.929	-133.363	717.647
CELL07	Escherichia coli	AAEC072A pARA_Sef	20	2024.55	165.61	109.516	185.26	-136.757	835.599
CELL07	Escherichia coli	AAEC072A pARA_Sef	21	1260.24	157.563	88.898	191.405	-159.538	518.205
CELL07	Escherichia coli	AAEC072A pARA_Sef	22	2619.66	165.333	74.849	187.625	-62.92	1082.43
CELL07	Escherichia coli	AAEC072A pARA_Sef	23	2578.82	159.789	75.673	190.571	-90.779	1065.32
CELL07	Escherichia coli	AAEC072A pARA_Sef	24	1726.99	169.706	101.818	188.462	-84.753	713.133
CELL07	Escherichia coli	AAEC072A pARA_Sef	25	2602.16	159.328	58	184.664	-134.454	1076.08
CELL07	Escherichia coli	AAEC072A pARA_Sef	26	4381.67	162.627	81.192	191.56	179.083	1811.83
CELL07	Escherichia coli	AAEC072A pARA_Sef	27	3098.09	166.851	114.819	186.289	-175.129	1279.99
CELL07	Escherichia coli	AAEC072A pARA_Sef	28	2450.47	154.047	38	191.309	159.877	1010.99
CELL07	Escherichia coli	AAEC072A pARA_Sef	29	630.12	156.547	107.788	189.474	-107.928	258.95
CELL07	Escherichia coli	AAEC072A pARA_Sef	30	495.928	130.125	100.143	164.929	-175.914	203.415
CELL07	Escherichia coli	AAEC072A pARA_Sef	31	1516.95	156.967	74	182.096	-174.026	626.592
CELL07	Escherichia coli	AAEC072A pARA_Sef	32	2164.58	151.609	100.506	181.212	-138.945	893.687
CELL07	Escherichia coli	AAEC072A pARA_Sef	33	5758.59	167.796	76.949	190.958	160.076	2381.68
CELL07	Escherichia coli	AAEC072A pARA_Sef	34	4130.78	162.621	73.396	191.138	169.739	1708.49
CELL07	Escherichia coli	AAEC072A pARA_Sef	35	1540.29	151.955	55.048	185.864	-134.076	635.454
CELL07	Escherichia coli	AAEC072A pARA_Sef	36	2176.25	170.097	145.863	184	-179.538	898.58
CELL07	Escherichia coli	AAEC072A pARA_Sef	37	2473.8	144.934	57.83	180.277	-2.437	1022.66
CELL07	Escherichia coli	AAEC072A pARA_Sef	38	396.742	147.494	84.756	191.45	-147.724	162.842
CELL07	Escherichia coli	AAEC072A pARA_Sef	39	2602.16	164.869	64.737	193.635	160.71	1074.84
CELL08	Escherichia coli	AAEC072A pARA_Sef	1	6295.91	160.766	56.054	183.742	-124.353	2605.77
CELL08	Escherichia coli	AAEC072A pARA_Sef	2	2308.5	144.92	56.486	175.685	-99.176	953.84
CELL08	Escherichia coli	AAEC072A pARA_Sef	3	4966.77	163.929	69.807	182.666	-133.429	2054.62
CELL08	Escherichia coli	AAEC072A pARA_Sef	4	2990.56	150.431	59.285	180.816	-127.139	1235.73
CELL08	Escherichia coli	AAEC072A pARA_Sef	5	2034.51	136.227	48.294	165.983	-154.983	839.29
CELL08	Escherichia coli	AAEC072A pARA_Sef	6	1673.08	138.509	62.336	182.465	-128.191	691.198
CELL08	Escherichia coli	AAEC072A pARA_Sef	7	3824.18	160.883	61.243	178.216	-119.973	1580.34
CELL08	Escherichia coli	AAEC072A pARA_Sef	8	1982.05	138.613	28.284	163.785	-105.388	818.881
CELL08	Escherichia coli	AAEC072A pARA_Sef	9	3031.36	138.887	52.995	182.96	-173.367	1254.25
CELL08	Escherichia coli	AAEC072A pARA_Sef	10	2669.93	133.653	56.986	179.96	-169.796	1103.96
CELL08	Escherichia coli	AAEC072A pARA_Sef	11	2961.41	145.293	66.412	176.662	-171.486	1223.12
CELL08	Escherichia coli	AAEC072A pARA_Sef	12	1311.65	152.124	118	180.548	-110.376	540.879
CELL08	Escherichia coli	AAEC072A pARA_Sef	13	2005.36	151.21	28.353	175.848	-113.199	827.454
CELL08	Escherichia coli	AAEC072A pARA_Sef	14	6599.04	164.659	44.458	192.932	-94.41	2731.58
CELL08	Escherichia coli	AAEC072A pARA_Sef	15	4325.52	163.371	53.935	221.976	-155.095	1788.85
CELL08	Escherichia coli	AAEC072A pARA_Sef	16	1614.78	149.814	60.715	175.839	-133.238	666.151
CELL08	Escherichia coli	AAEC072A pARA_Sef	17	4086.51	153.276	10.357	186.501	-155.963	1689.33
CELL08	Escherichia coli	AAEC072A pARA_Sef	18	1253.35	144.982	36.256	172.298	141.843	515.856
CELL08	Escherichia coli	AAEC072A pARA_Sef	19	2640.78	158.167	48	180.514	-159.399	1091.08
CELL08	Escherichia coli	AAEC072A pARA_Sef	20	1958.73	151.852	84	175.017	147.45	807.754
CELL08	Escherichia coli	AAEC072A pARA_Sef	21	2413.43	152.238	57.671	182.979	-13.026	996.242
CELL08	Escherichia coli	AAEC072A pARA_Sef	22	1130.93	141.803	53.717	181.704	-126.158	466.507
CELL08	Escherichia coli	AAEC072A pARA_Sef	23	1399.09	144.424	67.649	181.96	-59.899	577.699
CELL08	Escherichia coli	AAEC072A pARA_Sef	24	1643.93	117.619	66.125	165.994	-35.893	679.524
CELL08	Escherichia coli	AAEC072A pARA_Sef	25	1043.49	115.122	68.714	171.236	-133.636	430.354
CELL08	Escherichia coli	AAEC072A pARA_Sef	26	1020.17	152.127	81.759	175.345	-86.055	421.111
CELL08	Escherichia coli	AAEC072A pARA_Sef	27	1101.78	149.687	69.757	182.266	-70.408	453.62
CELL08	Escherichia coli	AAEC072A pARA_Sef	28	2757.37	165.332	71.152	185.633	-102.095	1140.8
CELL08	Escherichia coli	AAEC072A pARA_Sef	29	1515.68	150.426	68.352	181.97	-116.862	625.197
